# Supplementary material for: Physico-Chemical Modifications Affecting the Activity and Stability of Cu-Based Hybrid Catalysts during the Direct Hydrogenation of Carbon Dioxide into Dimethyl-Ether
Source: Materials (Basel). 2022 Nov 4;15(21):7774. doi: 10.3390/ma15217774 (PMC9657723; doi:10.3390/ma15217774)
Supplement: Supplementary file 1 [file materials-15-07774-s001.zip]

Archive with 1 entries (1 files):
- materials-2007384-supplementary.pdf
